# Supplementary material for: Enhanced Electromagnetic Wave Absorption of SiOC/Porous Carbon Composites
Source: Materials (Basel). 2022 Dec 12;15(24):8864. doi: 10.3390/ma15248864 (PMC9782895; doi:10.3390/ma15248864)
Supplement: Supplementary file 1 [file materials-15-08864-s001.zip]

Archive with 1 entries (1 files):
- materials-2027994-supplementary.pdf
